# Supplementary material for: Herbal Medicine Hewei Jiangni Decoction Is Noninferior to Oral Omeprazole for the Treatment of Nonerosive Gastroesophageal Reflux Disease: A Randomized, Double-Blind, and Double-Dummy Controlled Trail
Source: Evid Based Complement Alternat Med. 2022 Sep 22;2022:9647003. doi: 10.1155/2022/9647003 (PMC9522514; doi:10.1155/2022/9647003)
Supplement: Supplementary Materials — (1) The active compounds and potential targets of HWJND. Supplementary materials. (2) The information of GERD-related targets. (3) The information on GO and KEGG pathway enrichment analysis. (4) The information of molecular docking. [file 9647003.f1.zip]

Archive with 4 entries (4 files):
- 9647003.f1/Supplementary materials 1 the active compounds and potential targets of HWJND.pdf
- 9647003.f1/Supplementary materials 2 the information of NERD-related targets.pdf
- 9647003.f1/Supplementary materials 3 the information on GO and KEGG pathway enrichment analysis.pdf
- 9647003.f1/Supplementary materials 4 the detailed information of molecular docking.docx
